# Supplementary material for: Visceral Obesity and Metabolic Dysfunction in IgA Nephropathy: Nutritional and Metabolic Perspectives on Disease Progression
Source: Nutrients. 2025 Oct 21;17(20):3307. doi: 10.3390/nu17203307 (PMC12567062; doi:10.3390/nu17203307)
Supplement: Supplementary file 1 [file nutrients-17-03307-s001.zip]

Archive with 1 entries (1 files):
- nutrients-3851986-supplementary.pdf
